# Supplementary material for: Leukemia inhibitory factor produced by fibroblasts within tumor stroma participates in invasion of oral squamous cell carcinoma
Source: PLoS One. 2018 Feb 14;13(2):e0191865. doi: 10.1371/journal.pone.0191865 (PMC5812599; doi:10.1371/journal.pone.0191865)
Supplement: S1 Table — (XLSX) [file pone.0191865.s002.xlsx]

## Sheet: Sheet1
S1 Table
Primer sequences used for PCR amplification
Conventional PCR
LIF	F	5’- TGAACCAGATCAGGAGCCAA -3’
LIF	R	5’- TCGGTTCACAGCACACTTCA -3’
LIFR	F	5’- GAAAACTGTAAAGCATTACA -3’
LIFR	R	5’- AGAGTCTGGAGACACTAA -3
GAPDH	F	5’- GAAATCCCATCACCATCTTCCAGG -3’
GAPDH	R	5’- CATGTGGGCCAT-GAGGTCCACCAC -3’
Quantitative real-time PCR
LIF	F	5’- TCTTGGCGGCAGGAGTTG -3’
LIF	R	5’- CATGTTTCCAGTGCAGAACCA -3’
α-SMA	F	5’-CAAGTGATCACCATCGGAAAT -3’
α-SMA	R	5’- GACTCCATC-CCGATGAAGGA -3’
GAPDH	F	5’-GGTGGTCTCCTCTGACTTCAACA -3’
GAPDH	R	5’- GTTGCTGTAGCCAAATTCGTTGT -3’
