# Supplementary material for: Leukemia inhibitory factor produced by fibroblasts within tumor stroma participates in invasion of oral squamous cell carcinoma
Source: PLoS One. 2018 Feb 14;13(2):e0191865. doi: 10.1371/journal.pone.0191865 (PMC5812599; doi:10.1371/journal.pone.0191865)
Supplement: S2 Table — (XLSX) [file pone.0191865.s003.xlsx]

## Sheet: Sheet1
S2 Table Clinicopathological characteristics of OSCC patients
Characteristics	Number of patients
Total	112
Age(yr)
Range 29-86
<64*	54
≥64*	58
Sex
Male	77
Female	35
Differentiation
Well	62
Moderately	30
Poorly	20
T-status
T1	37
T2	55
T3	18
T4	2
N-status
N0	65
≥N1	47
*Median value
